# Supplementary material for: Factors Influencing Health-Related Practices Among Hispanic Parents: A Formative Study to Inform Childhood Obesity Prevention
Source: Children (Basel). 2025 Jul 5;12(7):887. doi: 10.3390/children12070887 (PMC12293355; doi:10.3390/children12070887)
Supplement: Supplementary file 1 [file children-12-00887-s001.zip]

Archive with 1 entries (1 files):
- children-3696805-supplementary.pdf
